# Supplementary material for: Fenofibrate Interferes with the Diapedesis of Lung Adenocarcinoma Cells through the Interference with Cx43/EGF-Dependent Intercellular Signaling
Source: Cancers (Basel). 2018 Sep 28;10(10):363. doi: 10.3390/cancers10100363 (PMC6210471; doi:10.3390/cancers10100363)
Supplement: Supplementary file 1 [file cancers-10-00363-s001.zip]

Archive with 4 entries (3 files):
- cancers-357385-suppl.-proof/
- cancers-357385-suppl.-proof/cancers-357385-suppl.-proof-.doc
- cancers-357385-suppl.-proof/Video_1_Diapedesis control.mp4
- cancers-357385-suppl.-proof/Video_2_Diapedesis FF.mp4
